# Supplementary material for: Use of E-Health in Dutch General Practice during the COVID-19 Pandemic
Source: Int J Environ Res Public Health. 2021 Nov 26;18(23):12479. doi: 10.3390/ijerph182312479 (PMC8656482; doi:10.3390/ijerph182312479)
Supplement: Supplementary file 1 [file ijerph-18-12479-s001.zip]

Archive with 1 entries (1 files):
- ijerph-1411082-supplementary.pdf
